# Supplementary material for: Chemical and Molecular Insights into the Arid Wild Plant Diversity of Saudi Arabia
Source: Plants (Basel). 2026 Jan 19;15(2):295. doi: 10.3390/plants15020295 (PMC12845481; doi:10.3390/plants15020295)
Supplement: Supplementary file 1 [file plants-15-00295-s001.zip]

Archive with 9 entries (9 files):
- Sample 1_AnalysisReport.pdf
- Sample 2_AnalysisReport.pdf
- Sample 3_AnalysisReport.pdf
- Sample 4_AnalysisReport.pdf
- Sample 5_AnalysisReport.pdf
- Sample 6_AnalysisReport.pdf
- Sample 7_AnalysisReport.pdf
- Sample 8_AnalysisReport.pdf
- supplementary table S1.xlsx
