# Supplementary material for: Chemical and Molecular Insights into the Arid Wild Plant Diversity of Saudi Arabia
Source: Plants (Basel). 2026 Jan 19;15(2):295. doi: 10.3390/plants15020295 (PMC12845481; doi:10.3390/plants15020295)
Supplement: Supplementary file 1 [file plants-15-00295-s001.zip › supplementary table S1.xlsx]

## Sheet: Sheet1
Supplementary Table S1. Phytochemical Profiles of Species in the Current Study (S01–S08) Detected by GC-MS Analysis
Category	Name	Calligonum crinitum	Tribulus terrestris	Cornulaca monacantha	Cleome pallida	Cyperus conglomeratus	Indigofera argentea	Leptadenia pyrotechnica	Artemisia monosperma
Alkanes & Hydrocarbons	Octadecane, 1-chloro-	0	0	0	7.47	15.86	9.74	3.46	0
Alkanes & Hydrocarbons	Hentriacontane	7.63	4.89	12.46	0	1.53	2.44	25.74	0
Alkanes & Hydrocarbons	2-Methylhexacosane	0	14.24	0	0	0	6.96	0	0
Alkanes & Hydrocarbons	Pentacosane	7.66	0	0	2.79	3.08	0	0	0
Alkanes & Hydrocarbons	Dotriacontane, 1-iodo-	0	0	9.06	0	6.34	0	0	0
Esters & Derivatives	1,2-Benzenedicarboxylic acid, butyl 8-methylnonyl ester	10.2	8.66	7.23	3.62	11.39	4.48	0	0
Esters & Derivatives	Phthalic acid, butyl undecyl ester	1.95	0	0	0.82	2.15	0	1.6	0
Esters & Derivatives	7-Methyl-Z-tetradecen-1-ol acetate	0	0	0	2.25	0	2.91	0	0
Fatty Amides	13-Docosenamide, (Z)-	0	0	0	24.58	26.46	12.79	8.5	0.89
Fatty Acids	n-Hexadecanoic acid	22.01	25.49	31.72	27.32	18.41	27.94	8.44	0
Fatty Acids	Octadecanoic acid	4.06	6.42	3.82	5.04	0	5.52	2.42	0
Fatty Acids	9,12-Octadecadienoic acid (Z,Z)-	0	0	0	0	0	4.94	0	0
Fatty Alcohols	1-Dodecanol, 3,7,11-trimethyl-	0	0	2.03	0.43	0	4.4	0	0
Fatty Alcohols	1-Heptatriacotanol	0	0	0	3.52	0	0	3.91	0
Alkenes	Modephene	0	0	0	0	0	0	0	16.91
Organic Fluorophores & Hydrazones	9-(2',2'-Dimethylpropanoilhydrazono)-3,6-dichloro-2,7-bis-[2-(diethylamino)-ethoxy]fluorene	0	0	0	6.98	0	0	0	0
Piperidine Derivative	2-Cyclohexylpiperidine	0	0	0	0	0	0	0.39	0
Quinones & Derivatives	2,5-di-tert-Butyl-1,4-benzoquinone	9.77	11.21	10.08	0	7.2	0	1.88	0
Quinones & Derivatives	7,9-Di-tert-butyl-1-oxaspiro(4,5)deca-6,9-diene-2,8-dione	0	0	0	0	0	4.38	0	0.32
Alcohols & Phenols	2,4-Di-tert-butylphenol	7.8	13.05	9.43	3.12	4.84	3.47	1.87	0
Terpenoids & Steroids	D-Limonene	3.74	4.95	2.84	1.29	2.74	2.42	1.33	11.29
Terpenoids & Steroids	.gamma.-Sitosterol	15.83	0	0	3.68	0	0	2.36	0
Terpenoids & Steroids	Squalene	0	0	0	0	0	0	27.6	0
Terpenoids & Steroids	Lupeol	0	0	0	0	0	0	7.86	0
Alcohols	Cyclohexanol, 5-methyl-2-(1-methylethyl)-	5.28	8.26	3.84	2.6	0	3.92	0.83	0
